# Supplementary material for: Association of Hypothyroidism and the Risk of Cognitive Dysfunction: A Meta-Analysis
Source: J Clin Med. 2022 Nov 14;11(22):6726. doi: 10.3390/jcm11226726 (PMC9694203; doi:10.3390/jcm11226726)
Supplement: Supplementary file 1 [file jcm-11-06726-s001.zip]

Archive with 1 entries (1 files):
- jcm-1989415-supplementary.pdf
